# Supplementary material for: Evaluation of a Methylated Circulating Tumour DNA Panel for Detection and Disease Stratification in Prostate Cancer
Source: Int J Mol Sci. 2026 Jul 7;27(13):6081. doi: 10.3390/ijms27136081 (PMC13361746; doi:10.3390/ijms27136081)
Supplement: Supplementary file 1 [file ijms-27-06081-s001.zip]

Archive with 8 entries (8 files):
- Figure_S1.tiff
- Figure_S2.tiff
- Figure_S3.tiff
- Figure_S4AB.tiff
- Supplementary_legends.pdf
- Table S1.xlsx
- Table S2.xlsx
- Table S3.xlsx
