# Supplementary material for: Evaluation of a Methylated Circulating Tumour DNA Panel for Detection and Disease Stratification in Prostate Cancer
Source: Int J Mol Sci. 2026 Jul 7;27(13):6081. doi: 10.3390/ijms27136081 (PMC13361746; doi:10.3390/ijms27136081)
Supplement: Supplementary file 1 [file ijms-27-06081-s001.zip › Table S1.xlsx]

## Sheet: Ark1
Table S1. Diagnostic performance of the ctDNA panel at different cut-offs.
Cut point*	Controls	PCa	Sensitivity	Specificity	Correctly classified
	(N = 65)	(N = 215)
0	58	103	100.0%	0.0%	76.79%
≥1	7	29	52.09%	89.23%	60.71%
≥2	0	2	38.60%	100.0%	53.21%
≥3	0	5	37.67%	100.0%	52.50%
≥4	0	7	35.35%	100.0%	50.71%
5	0	69	32.09%	100.0%	48.21%
*cut points defined as the number of positive methylated ctDNA biomarkers
ctDNA: circulating tumour DNA; PCa: prostate cancer
