# Supplementary material for: Evaluation of a Methylated Circulating Tumour DNA Panel for Detection and Disease Stratification in Prostate Cancer
Source: Int J Mol Sci. 2026 Jul 7;27(13):6081. doi: 10.3390/ijms27136081 (PMC13361746; doi:10.3390/ijms27136081)
Supplement: Supplementary file 1 [file ijms-27-06081-s001.zip › Table S2.xlsx]

## Sheet: Ark1
Table S2: Diagnostic performance of PSA at different cut-offs for detection of prostate cancer
Marker (PSA)	Controls	PCa	Sensitivity	Specificity	AUC	PPV	NPV
	(n=65)	(n = 215)	(95% CI)	(95% CI)	(95% CI)	(95% CI)	(95% CI)
PSA ≥ 5µg/L	57	203	94.4%	12.3%	0.53	78.1%	0.4
			(90.5-97.1)	(5.5-22.8)	(0.49-0.58)	(72.5-83)	(19.1-63.9)
PSA ≥ 10µg/L	20	131	60.9%	69.2%	0.65	86.8%	34.9%
			(54.1-67.5)	(56.6-80.1)	(0.59-0.72)	(80.3-91.7)	(26.7-43.8)
PSA ≥ 20µg/L	6	99	0.46	90.8%	0.68	94.3%	33.7
			(39.2-53)	(81-96.5)	(0.64-0.73)	(88-97.9)	(26.8-41.2)
AUC: area under the curve; CI: confidence interval; NPV: negative predictive value; PCa: prostate cancer; PSA: prostate-specific antigen; PPV: positive predictive value.
