# Supplementary material for: Evaluation of a Methylated Circulating Tumour DNA Panel for Detection and Disease Stratification in Prostate Cancer
Source: Int J Mol Sci. 2026 Jul 7;27(13):6081. doi: 10.3390/ijms27136081 (PMC13361746; doi:10.3390/ijms27136081)
Supplement: Supplementary file 1 [file ijms-27-06081-s001.zip › Table S3.xlsx]

## Sheet: Ark1
Table S3: Performance of the combined ctDNA panel for risk stratification in prostate cancer.
Subgroups:	Sensitivity	Specificity	AUC	PPV	NPV
	(95% CI)	(95% CI)	(95% CI)	(95% CI)	(95% CI)
Controls vs Local PCa (AS+RP)	22.9%	89.2%	0.56	79.4%	38.9%
	(15.7-31.5)	(79.1-95.6)	(0.51-0.61)	(62.1-91.3)	(31.1-47.2)
Controls vs mCSPC	87.6%	89.2%	0.88	92.4%	82.9%
	(79.4-93.4)	(79.1-95.6)	(0.83-0.93)	(84.9-96.9)	(72-90.8)
AS vs RP	0.27	81.8%	0.54	0.63	49.5%
	(16.6-39.7)	(69.1-90.9)	(0.47-0.62)	(42.4-80.6)	(38.8-60.1)
AS vs (RP+mCSPC)	63.7%	81.8%	0.73	91.1%	43.7%
	(55.8-71.2)	(69.1-90.9)	(0.66-0.79)	(84.2-95.6)	(33.9-53.8)
Local PCa (AS+RP) vs mCSPC	87.6%	77.1%	0.82	75.9%	88.3%
	(79.4-93.4)	(68.5-84.3)	(0.77-0.87)	(66.9-83.5)	(80.5-93.8)
RP vs mCSPC	87.6%	0.73	0.80	83.3%	79.3%
	(79.4-93.4)	(60.3-83.4)	(0.74-0.87)	(74.7-90)	(66.6-88.8)
AS: active surveillance; AUC: area under the curve; CI: confidence interval; ctDNA: circulating tumour DNA; mCSPC: de novo metastatic castration-sensitive prostate cancer; NPV: negative predictive value; PCa: prostate cancer; PPV: positive predictive value; RP: radical prostatectomy
